# Supplementary material for: Draft genome sequence of type strain HBR26T and description of Rhizobium aethiopicum sp. nov
Source: Stand Genomic Sci. 2017 Jan 26;12:14. doi: 10.1186/s40793-017-0220-z (PMC5278577; doi:10.1186/s40793-017-0220-z)
Supplement: Additional file 3: Table S3. — Rhizobium aethiopicum sp.nov. strain HBR26T repABC and symbiotic genes homologous to genes found in the symbiotic plasmid 42d of Rhizobium etli CFN 42T. (XLSX 45 kb) [file 40793_2017_220_MOESM3_ESM.xlsx]

## Sheet: GenomeGeneOrtholog110341_06-sep
Additional file Table S3. Rhizobium aethiopicum sp.nov. strain HBR26T repABC and symbiotic genes homologous to genes found in the symbiotic plasmid 42d of Rhizobium etli CFN 42T.
Plamid 42d	Reference Gene ID	Gene symbole	Reference Gene Name	Reference Locus Tag	Reference Coordinates	Query Gene ID	Scaffold Name	Query Locus Tag	Query Coordinates	Gene symbole	Query Gene Name	Percent Identity	Bit Score	E-value
	881		GDP-mannose 4,6-dehydratase	RHE_PD06110	4, 86	2616298236	Rhizobium sp. HBR26 : Ga0061105_134	Ga0061105_13423	1, 83		GDP-mannose 4,6 dehydratase	100	171.4	1.5e-43
	1130		hypothetical protein	RHE_PD00050a	1, 170	2616297308	Rhizobium sp. HBR26 : Ga0061105_116	Ga0061105_11645	19, 189	SMa0431	Transcriptional regulator, AbiEi antitoxin, Type IV TA system	97.7	323.6	0
	1131		hypothetical protein	RHE_PD00053a	1, 85	2616297304	Rhizobium sp. HBR26 : Ga0061105_116	Ga0061105_11641	1, 85		hypothetical protein	96.5	158.7	5.5e-40
	1132		hypothetical protein	RHE_PD00050b	1, 69	2616297307	Rhizobium sp. HBR26 : Ga0061105_116	Ga0061105_11644	1, 69		hypothetical protein	95.7	126.7	1.9e-30
	1133		hypothetical protein	RHE_PD00059a	1, 89	2616297296	Rhizobium sp. HBR26 : Ga0061105_116	Ga0061105_11633	1, 89		flagellar biosynthetic protein FliQ	98.9	167.5	1.2e-42
	1134		transposase	RHE_PD00074	118, 345	2616297994	Rhizobium sp. HBR26 : Ga0061105_127	Ga0061105_12713	16, 243		Transposase, Mutator family	96.9	439.5	0
	640427101		putative insertion sequence transposase protein	RHE_PD00002	1, 319	2616297376	Rhizobium sp. HBR26 : Ga0061105_116	Ga0061105_116113	1, 319		Transposase DDE domain-containing protein	100	659.8	0
	640427102		putative insertion sequence transposase protein	RHE_PD00004	1, 322	2616297374	Rhizobium sp. HBR26 : Ga0061105_116	Ga0061105_116111	1, 322		leucine-zipper of insertion element IS481	100	649.8	0
	640427103		DNA resolvase protein	RHE_PD00005	17, 321	2616297373	Rhizobium sp. HBR26 : Ga0061105_116	Ga0061105_116110	1, 305		Site-specific DNA recombinase	99.7	593.2	0
	640427110		hypothetical protein	RHE_PD00012	90, 224	2616297350	Rhizobium sp. HBR26 : Ga0061105_116	Ga0061105_11687	1, 135		hypothetical protein	99.3	254.6	0
	640427111		hypothetical protein	RHE_PD00013	1, 150	2616297349	Rhizobium sp. HBR26 : Ga0061105_116	Ga0061105_11686	1, 150		hypothetical protein	88.7	263.1	0
	640427112		hypothetical protein	RHE_PD00014	1, 364	2616297348	Rhizobium sp. HBR26 : Ga0061105_116	Ga0061105_11685	1, 364	Atu5299	hypothetical protein	99.7	725.3	0
	640427113		probable cation transport P-type ATPase protein	RHE_PD00015	1, 157	2616297347	Rhizobium sp. HBR26 : Ga0061105_116	Ga0061105_11684	1, 157		ATPase, P-type (transporting), HAD superfamily, subfamily IC	99.4	299.7	0
	640427114		putative universal stress UspA protein	RHE_PD00016	1, 273	2616297346	Rhizobium sp. HBR26 : Ga0061105_116	Ga0061105_11683	1, 273		Universal stress protein family protein	100	527.7	0
	640427115		hypothetical protein	RHE_PD00017	1, 151	2616297345	Rhizobium sp. HBR26 : Ga0061105_116	Ga0061105_11682	1, 151		hypothetical protein	99.3	311.2	0
	640427116		hypothetical protein	RHE_PD00018	1, 63	2616297344	Rhizobium sp. HBR26 : Ga0061105_116	Ga0061105_11681	1, 63		hypothetical protein	88.9	113.2	4.3e-26
	640427118		probable alcohol dehydrogenase protein	RHE_PD00020	162, 242	2616297344	Rhizobium sp. HBR26 : Ga0061105_116	Ga0061105_11681	104, 184		hypothetical protein	97.5	162.2	1.4e-40
	640427119		serine protease DO-like protein	RHE_PD00021	1, 451	2616297343	Rhizobium sp. HBR26 : Ga0061105_116	Ga0061105_11680	1, 451		serine protease DegQ	99.3	855.5	0
	640427120		hypothetical protein	RHE_PD00022	1, 215	2616297342	Rhizobium sp. HBR26 : Ga0061105_116	Ga0061105_11679	1, 215		Osmotically-inducible protein OsmY, contains BON domain	98.1	413.3	0
	640427122		(2-(2,4-dihydroxy-6-methylphenyl)-2- oxoethyl)-4-hydroxy-2-pyrone synthase	RHE_PD00024	1, 350	2616297340	Rhizobium sp. HBR26 : Ga0061105_116	Ga0061105_11677	1, 350		(2-(2,4-dihydroxy-6-methylphenyl)-2- oxoethyl)-4-hydroxy-2-pyrone synthase	100	682.2	0
	640427124		putative insertion sequence transposase protein	RHE_PD00027	47, 106	2616297996	Rhizobium sp. HBR26 : Ga0061105_127	Ga0061105_12715	2, 61		Transposase, Mutator family	98.3	116.3	5.2e-27
	640427125		probable beta-lactamase like protein	RHE_PD00028	1, 253	2616297334	Rhizobium sp. HBR26 : Ga0061105_116	Ga0061105_11671	1, 253		Metallo-beta-lactamase superfamily protein	100	521.5	0
	640427126		putative carbon-monoxide dehydrogenase protein	RHE_PD00029	1, 122	2616297333	Rhizobium sp. HBR26 : Ga0061105_116	Ga0061105_11670	164, 285		CO dehydrogenase flavoprotein C-terminal domain-containing protein	99.2	258.5	0
	640427127		probable carbon-monoxide dehydrogenase protein	RHE_PD00030	25, 126	2616297333	Rhizobium sp. HBR26 : Ga0061105_116	Ga0061105_11670	1, 102		CO dehydrogenase flavoprotein C-terminal domain-containing protein	100	208.4	0
	640427129		hypothetical protein	RHE_PD00032	1, 155	2616297332	Rhizobium sp. HBR26 : Ga0061105_116	Ga0061105_11669	1, 155		Avidin family protein	100	316.6	0
	640427130		putative insertion sequence transposase protein	RHE_PD00033	1, 94	2616298450	Rhizobium sp. HBR26 : Ga0061105_149	Ga0061105_1494	103, 196		Transposase	63.8	131.3	1.3e-31
	640427131		hypothetical protein	RHE_PD00034	1, 130	2616297330	Rhizobium sp. HBR26 : Ga0061105_116	Ga0061105_11667	1, 130		hypothetical protein	100	273.9	0
	640427132		probable L-ascorbate oxidase protein	RHE_PD00035	1, 638	2616297329	Rhizobium sp. HBR26 : Ga0061105_116	Ga0061105_11666	12, 649		Multicopper oxidase with three cupredoxin domains (includes cell division protein FtsP and spore coat protein CotA)	99.8	1309.3	0
	640427133		probable 5-amino-6-(5-phosphoribosylamino)uracil reductase protein	RHE_PD00036	1, 233	2616297328	Rhizobium sp. HBR26 : Ga0061105_116	Ga0061105_11665	1, 233		Pyrimidine reductase, riboflavin biosynthesis	99.6	468	0
	640427134		probable oxidoreductase protein	RHE_PD00037	1, 279	2616297327	Rhizobium sp. HBR26 : Ga0061105_116	Ga0061105_11664	5, 283		Short-chain dehydrogenase	98.9	550.1	0
	640427135		probable oxidoreductase protein	RHE_PD00038	167, 260	2616297325	Rhizobium sp. HBR26 : Ga0061105_116	Ga0061105_11662	7, 100		hypothetical protein	97.9	185.7	0
	640427136		putative oxidoreductase protein	RHE_PD00039	1, 315	2616297324	Rhizobium sp. HBR26 : Ga0061105_116	Ga0061105_11661	1, 315		NADP-dependent 3-hydroxy acid dehydrogenase YdfG	99.7	626.3	0
	640427137		transcriptional regulator, LysR family	RHE_PD00040	1, 301	2616297323	Rhizobium sp. HBR26 : Ga0061105_116	Ga0061105_11660	1, 301		transcriptional regulator, LysR family	100	593.6	0
	640427138		transposase, IS4 family	RHE_PD00041	55, 342	2616297322	Rhizobium sp. HBR26 : Ga0061105_116	Ga0061105_11659	1, 288		Predicted transposase YbfD/YdcC associated with H repeats	99	575.5	0
	640427140		beta-glucosidase protein	RHE_PD00043	1, 814	2616297321	Rhizobium sp. HBR26 : Ga0061105_116	Ga0061105_11658	1, 814		beta-glucosidase	99.5	1620.5	0
	640427142		probable insertion sequence transposase protein	RHE_PD00045	87, 181	2616298245	Rhizobium sp. HBR26 : Ga0061105_135	Ga0061105_1358	1, 95		IstB-like ATP binding protein	91.6	175.6	1.5e-44
	640427146		hypothetical protein	RHE_PD00049	43, 180	2616297310	Rhizobium sp. HBR26 : Ga0061105_116	Ga0061105_11647	1, 138		Nucleotidyl transferase AbiEii toxin, Type IV TA system	98.6	278.5	0
	640427147		hypothetical protein	RHE_PD00050	12, 80	2616297309	Rhizobium sp. HBR26 : Ga0061105_116	Ga0061105_11646	1, 69		Nucleotidyl transferase AbiEii toxin, Type IV TA system	97.1	138.3	1.3e-33
	640427148		hypothetical protein	RHE_PD00051	1, 869	2616297306	Rhizobium sp. HBR26 : Ga0061105_116	Ga0061105_11643	1, 869		hypothetical protein	95.7	1637.5	0
	640427149		hypothetical protein	RHE_PD00052	1, 947	2616297305	Rhizobium sp. HBR26 : Ga0061105_116	Ga0061105_11642	1, 947		hypothetical protein	99.3	1825.4	0
	640427150		hypothetical protein	RHE_PD00053	1, 158	2616297303	Rhizobium sp. HBR26 : Ga0061105_116	Ga0061105_11640	1, 158		hypothetical protein	97.5	303.5	0
	640427151		nodulation protein	RHE_PD00054	24, 273	2616297302	Rhizobium sp. HBR26 : Ga0061105_116	Ga0061105_11639	1, 250		type III secretion protein J	96.4	460.7	0
	640427152		hypothetical protein	RHE_PD00055	1, 209	2616297301	Rhizobium sp. HBR26 : Ga0061105_116	Ga0061105_11638	1, 209		hypothetical protein	93.3	382.5	0
	640427153		nodulation protein	RHE_PD00056	1, 187	2616297300	Rhizobium sp. HBR26 : Ga0061105_116	Ga0061105_11637	1, 187		type III secretion protein L	96.3	340.1	0
	640427154		type III secretion system ATPase, FliI/YscN (EC 3.6.3.15)	RHE_PD00057	1, 439	2616297299	Rhizobium sp. HBR26 : Ga0061105_116	Ga0061105_11636	1, 439		ATP synthase in type III secretion protein N	96.8	825.9	0
	640427155		type III secretion system apparatus protein YscQ/HrcQ	RHE_PD00058	1, 339	2616297298	Rhizobium sp. HBR26 : Ga0061105_116	Ga0061105_11635	1, 339		type III secretion system apparatus protein YscQ/HrcQ	90.3	610.9	0
	640427156		type III secretion system translocation protein	RHE_PD00059	1, 217	2616297297	Rhizobium sp. HBR26 : Ga0061105_116	Ga0061105_11634	1, 217		type III secretion protein R	97.2	403.7	0
	640427157		type III secretion system translocation protein	RHE_PD00060	1, 269	2616297295	Rhizobium sp. HBR26 : Ga0061105_116	Ga0061105_11632	1, 269		type III secretion protein T	98.9	523.9	0
	640427158		type III secretion system translocation protein	RHE_PD00061	1, 265	2616297294	Rhizobium sp. HBR26 : Ga0061105_116	Ga0061105_11631	1, 265		type III secretion protein U	98.1	509.6	0
	640427159		pectate lyase secreted protein	RHE_PD00062	1, 304	2616297293	Rhizobium sp. HBR26 : Ga0061105_116	Ga0061105_11630	1, 304		Pectate lyase	98.4	603.6	0
	640427160		type III secretory system protein	RHE_PD00063	1, 643	2616297292	Rhizobium sp. HBR26 : Ga0061105_116	Ga0061105_11629	1, 643		type III secretion protein V	98.8	1207.6	0
	640427161		hypothetical protein	RHE_PD00064	1, 322	2616297291	Rhizobium sp. HBR26 : Ga0061105_116	Ga0061105_11628	1, 322		hypothetical protein	94.1	577.4	0
	640427162		hypothetical protein	RHE_PD00065	1, 182	2616297289	Rhizobium sp. HBR26 : Ga0061105_116	Ga0061105_11626	1, 182		hypothetical protein	100	352.8	0
	640427163		hypothetical protein	RHE_PD00066	1, 137	2616297288	Rhizobium sp. HBR26 : Ga0061105_116	Ga0061105_11625	1, 137		hypothetical protein	94.2	235.7	0
	640427164		putative transcriptional regulator protein	RHE_PD00067	132, 254	2616297287	Rhizobium sp. HBR26 : Ga0061105_116	Ga0061105_11624	1, 123		Transcriptional regulator, contains XRE-family HTH domain	99.2	235.7	0
	640427165		hypothetical protein	RHE_PD00068	1, 127	2616297286	Rhizobium sp. HBR26 : Ga0061105_116	Ga0061105_11623	1, 127		hypothetical protein	99.2	255.8	0
	640427166		hypothetical protein	RHE_PD00069	1, 190	2616297285	Rhizobium sp. HBR26 : Ga0061105_116	Ga0061105_11622	1, 190		protein of unknown function (DUF4334)	100	379.4	0
	640427167		hypothetical protein	RHE_PD00070	1, 249	2616297284	Rhizobium sp. HBR26 : Ga0061105_116	Ga0061105_11621	1, 249		Hydroxymethylpyrimidine pyrophosphatase	100	496.1	0
	640427168		hypothetical protein	RHE_PD00071	1, 366	2616297283	Rhizobium sp. HBR26 : Ga0061105_116	Ga0061105_11620	1, 366		PELOTA RNA binding domain-containing protein	99.2	720.3	0
	640427169		hypothetical protein	RHE_PD00072	30, 377	2616297282	Rhizobium sp. HBR26 : Ga0061105_116	Ga0061105_11619	1, 348		TRSP domain C terminus to PRTase_2	99.7	704.1	0
	640427172		probable insertion sequence transposase protein	RHE_PD00075	1, 134	2616297994	Rhizobium sp. HBR26 : Ga0061105_127	Ga0061105_12713	110, 243		Transposase, Mutator family	98.5	261.9	0
	640427173		monophenol monooxygenase protein	RHE_PD00076	107, 609	2616297280	Rhizobium sp. HBR26 : Ga0061105_116	Ga0061105_11617	1, 503		tyrosinase	100	1041.2	0
	640427175		hypothetical protein	RHE_PD00078	107, 537	2616297279	Rhizobium sp. HBR26 : Ga0061105_116	Ga0061105_11616	1, 431		hypothetical protein	99.3	862.1	0
	640427176		hypothetical protein	RHE_PD00079	255, 796	2616297276	Rhizobium sp. HBR26 : Ga0061105_116	Ga0061105_11613	1, 542		Protein of unknown function (DUF3141)	99.8	1086.2	0
	640427179		transcriptional regulator, GntR family	RHE_PD00082	59, 284	2616297275	Rhizobium sp. HBR26 : Ga0061105_116	Ga0061105_11612	1, 226		transcriptional regulator, GntR family	100	438.3	0
	640427180		probable 6-phosphogluconate dehydrogenase protein	RHE_PD00083	1, 294	2616297274	Rhizobium sp. HBR26 : Ga0061105_116	Ga0061105_11611	1, 294		3-hydroxyisobutyrate dehydrogenase	99.3	569.7	0
	640427181		4-carboxymuconolactone decarboxylase (EC 4.1.1.44)	RHE_PD00084	1, 142	2616297273	Rhizobium sp. HBR26 : Ga0061105_116	Ga0061105_11610	1, 142		4-carboxymuconolactone decarboxylase	99.3	288.1	0
	640427182		hypothetical protein	RHE_PD00085	1, 127	2616297272	Rhizobium sp. HBR26 : Ga0061105_116	Ga0061105_1169	1, 127		hypothetical protein	100	260.8	0
	640427183		putative carboxylesterase protein	RHE_PD00086	1, 298	2616297271	Rhizobium sp. HBR26 : Ga0061105_116	Ga0061105_1168	1, 298		Pimeloyl-ACP methyl ester carboxylesterase	100	615.9	0
	640427184		monosaccharide ABC transporter substrate-binding protein, CUT2 family (TC 3.A.1.2.-)	RHE_PD00087	1, 388	2616297270	Rhizobium sp. HBR26 : Ga0061105_116	Ga0061105_1167	1, 388		monosaccharide ABC transporter substrate-binding protein, CUT2 family	100	783.1	0
	640427185		monosaccharide ABC transporter ATP-binding protein, CUT2 family (TC 3.A.1.2.-)	RHE_PD00088	1, 517	2616297269	Rhizobium sp. HBR26 : Ga0061105_116	Ga0061105_1166	1, 517		monosaccharide ABC transporter ATP-binding protein, CUT2 family	99.4	985.7	0
	640427186		monosaccharide ABC transporter membrane protein, CUT2 family (TC 3.A.1.2.-)	RHE_PD00089	1, 323	2616297268	Rhizobium sp. HBR26 : Ga0061105_116	Ga0061105_1165	1, 323		monosaccharide ABC transporter membrane protein, CUT2 family	100	615.9	0
	640427187		monosaccharide ABC transporter membrane protein, CUT2 family (TC 3.A.1.2.-)	RHE_PD00090	1, 339	2616297267	Rhizobium sp. HBR26 : Ga0061105_116	Ga0061105_1164	1, 339		monosaccharide ABC transporter membrane protein, CUT2 family	100	647.5	0
	640427188		succinate-semialdehyde dehdyrogenase [NAD(P)+] protein	RHE_PD00091	1, 495	2616297266	Rhizobium sp. HBR26 : Ga0061105_116	Ga0061105_1163	1, 495		succinate-semialdehyde dehydrogenase / glutarate-semialdehyde dehydrogenase	100	968	0
	640427190		putative insertion sequence transposase protein	RHE_PD00093	1, 151	2616298009	Rhizobium sp. HBR26 : Ga0061105_130	Ga0061105_12728	1, 144		putative transposase	80.1	221.9	0
	640427191		putative insertion sequence transposase protein	RHE_PD00094	1, 71	2616294103	Rhizobium sp. HBR26 : Ga0061105_104	Ga0061105_1041	1, 71		'Paired box' domain-containing protein	97.2	142.1	7.4e-35
	640427192		putative insertion sequence transposase protein	RHE_PD00095	1, 159	2616298168	Rhizobium sp. HBR26 : Ga0061105_132	Ga0061105_1321	1, 159		putative transposase	99.4	335.9	0
	640427193		methyl-accepting chemotaxis protein	RHE_PD00096	1, 669	2616298008	Rhizobium sp. HBR26 : Ga0061105_127	Ga0061105_12727	1, 669		methyl-accepting chemotaxis protein	99.7	1248.8	0
	640427195		transcriptional regulator, AraC family	RHE_PD00098	1, 344	2616298006	Rhizobium sp. HBR26 : Ga0061105_127	Ga0061105_12725	1, 344		transcriptional regulator, AraC family	99.4	677.2	0
	640427197	Atu5367	probable insertion sequence transposase protein	RHE_PD00100	1, 114	2616298463	Rhizobium sp. HBR26 : Ga0061105_153	Ga0061105_1531	1, 114		transposase	100	239.2	0
	640427198		probable insertion sequence transposase protein	RHE_PD00101	1, 428	2616298464	Rhizobium sp. HBR26 : Ga0061105_153	Ga0061105_1532	1, 428		transposase	100	843.6	0
	640427200		methyl-accepting chemotaxis protein	RHE_PD00103	1, 837	2616298004	Rhizobium sp. HBR26 : Ga0061105_127	Ga0061105_12723	1, 837		Methyl-accepting chemotaxis protein	99.9	1554.3	0
	640427201		monosaccharide ABC transporter substrate-binding protein, CUT2 family (TC 3.A.1.2.-)	RHE_PD00104	11, 399	2616298003	Rhizobium sp. HBR26 : Ga0061105_127	Ga0061105_12722	1, 389		monosaccharide ABC transporter substrate-binding protein, CUT2 family	100	788.5	0
	640427202		diguanylate cyclase/phosphodiesterase with PAS/PAC sensor(s)	RHE_PD00105	1, 852	2616298002	Rhizobium sp. HBR26 : Ga0061105_127	Ga0061105_12721	1, 852		diguanylate cyclase/phosphodiesterase with PAS/PAC sensor(s)	100	1668.3	0
	640427203		putative metallo-hydrolase protein	RHE_PD00106	1, 294	2616298001	Rhizobium sp. HBR26 : Ga0061105_127	Ga0061105_12720	5, 298		Glyoxylase, beta-lactamase superfamily II	99.7	608.2	0
	640427204		alcohol dehydrogenase protein	RHE_PD00107	1, 375	2616298000	Rhizobium sp. HBR26 : Ga0061105_127	Ga0061105_12719	1, 375		alcohol dehydrogenase	100	733.8	0
	640427205		hypothetical protein	RHE_PD00108	1, 169	2616297999	Rhizobium sp. HBR26 : Ga0061105_127	Ga0061105_12718	96, 264		Glyoxylase, beta-lactamase superfamily II	98.8	347.8	0
	640427206		transcriptional regulator, GntR family	RHE_PD00109	1, 191	2616297998	Rhizobium sp. HBR26 : Ga0061105_127	Ga0061105_12717	39, 229		transcriptional regulator, GntR family	99.5	364.8	0
	640427207		putative hydrolase protein	RHE_PD00110	1, 409	2616297997	Rhizobium sp. HBR26 : Ga0061105_127	Ga0061105_12716	1, 409		Pimeloyl-ACP methyl ester carboxylesterase	99.8	824.3	0
	640427208		probable oxidoreductase protein	RHE_PD00113	1, 255	2616297556	Rhizobium sp. HBR26 : Ga0061105_119	Ga0061105_1191	1, 255		NAD(P)-dependent dehydrogenase, short-chain alcohol dehydrogenase family	100	495.4	0
	640427209		probable 4-hydroxyphenylacetate-3-monooxygenase protein	RHE_PD00114	1, 169	2616297557	Rhizobium sp. HBR26 : Ga0061105_119	Ga0061105_1192	1, 169		NADH-FMN oxidoreductase RutF, flavin reductase (DIM6/NTAB) family	100	331.6	0
	640427210		4-carboxymuconolactone decarboxylase (EC 4.1.1.44)	RHE_PD00115	1, 135	2616297558	Rhizobium sp. HBR26 : Ga0061105_119	Ga0061105_1193	4, 138		4-carboxymuconolactone decarboxylase	99.3	273.9	0
	640427211		putative monooxygenase protein	RHE_PD00116	1, 373	2616297559	Rhizobium sp. HBR26 : Ga0061105_119	Ga0061105_1194	1, 373		Flavin-dependent oxidoreductase, luciferase family (includes alkanesulfonate monooxygenase SsuD and methylene tetrahydromethanopterin reductase)	99.7	779.6	0
	640427212		monosaccharide ABC transporter substrate-binding protein, CUT2 family (TC 3.A.1.2.-)	RHE_PD00117	1, 389	2616297560	Rhizobium sp. HBR26 : Ga0061105_119	Ga0061105_1195	1, 389		monosaccharide ABC transporter substrate-binding protein, CUT2 family	99.7	796.6	0
	640427213	aatCch	succinyldiaminopimelate aminotransferase protein	RHE_PD00118	1, 431	2616297561	Rhizobium sp. HBR26 : Ga0061105_119	Ga0061105_1196	1, 431	aatCch	alanine-synthesizing transaminase	100	862.4	0
	640427215		probable NAD(P)H-dependent FMN reductase protein	RHE_PD00120	1, 172	2616297562	Rhizobium sp. HBR26 : Ga0061105_119	Ga0061105_1197	1, 172		FMN reductase	100	335.1	0
	640427216	ribBA	GTP cyclohydrolase II protein	RHE_PD00121	1, 426	2616297563	Rhizobium sp. HBR26 : Ga0061105_119	Ga0061105_1198	1, 426		3,4-dihydroxy 2-butanone 4-phosphate synthase / GTP cyclohydrolase II	98.8	825.9	0
	640427217		transposase	RHE_PD00122	1, 128	2616298227	Rhizobium sp. HBR26 : Ga0061105_134	Ga0061105_13414	1, 128		transposase	100	253.4	0
	640427218		probable insertion sequence transposase protein	RHE_PD00123	1, 117	2616298226	Rhizobium sp. HBR26 : Ga0061105_134	Ga0061105_13413	1, 117		transposase	100	241.9	0
	640427219		probable insertion sequence transposase protein	RHE_PD00124	1, 510	2616298225	Rhizobium sp. HBR26 : Ga0061105_134	Ga0061105_13412	1, 510		Transposase	100	1019.2	0
	640427220		hypothetical protein	RHE_PD00125	15, 208	2616298224	Rhizobium sp. HBR26 : Ga0061105_134	Ga0061105_13411	1, 194		hypothetical protein	100	381.7	0
	640427221		benzyl alcohol dehydrogenase (EC 1.1.1.90)	RHE_PD00126	1, 368	2616297564	Rhizobium sp. HBR26 : Ga0061105_119	Ga0061105_1199	1, 368		aryl-alcohol dehydrogenase	99.7	740.7	0
	640427222	gpmA	phosphoglycerate mutase protein	RHE_PD00127	1, 209	2616297566	Rhizobium sp. HBR26 : Ga0061105_119	Ga0061105_11911	1, 209		2,3-bisphosphoglycerate-dependent phosphoglycerate mutase	99.5	409.8	0
	640427223		monosaccharide ABC transporter substrate-binding protein, CUT2 family (TC 3.A.1.2.-)	RHE_PD00128	1, 362	2616297567	Rhizobium sp. HBR26 : Ga0061105_119	Ga0061105_11912	1, 362		monosaccharide ABC transporter substrate-binding protein, CUT2 family	100	732.3	0
	640427224		monosaccharide ABC transporter ATP-binding protein, CUT2 family (TC 3.A.1.2.-)	RHE_PD00129	1, 509	2616297568	Rhizobium sp. HBR26 : Ga0061105_119	Ga0061105_11913	1, 509		monosaccharide ABC transporter ATP-binding protein, CUT2 family	99.8	975.3	0
	640427225		monosaccharide ABC transporter membrane protein, CUT2 family (TC 3.A.1.2.-)	RHE_PD00130	1, 313	2616297569	Rhizobium sp. HBR26 : Ga0061105_119	Ga0061105_11914	1, 313		monosaccharide ABC transporter membrane protein, CUT2 family	100	598.6	0
	640427226		monosaccharide ABC transporter membrane protein, CUT2 family (TC 3.A.1.2.-)	RHE_PD00131	1, 328	2616297570	Rhizobium sp. HBR26 : Ga0061105_119	Ga0061105_11915	1, 328		monosaccharide ABC transporter membrane protein, CUT2 family	100	622.1	0
	640427227		probable aryl-alcohol dehydrogenase protein	RHE_PD00132	1, 367	2616297571	Rhizobium sp. HBR26 : Ga0061105_119	Ga0061105_11916	1, 367		aryl-alcohol dehydrogenase	100	730.3	0
	640427228		hypothetical protein	RHE_PD00133	1, 103	2616297572	Rhizobium sp. HBR26 : Ga0061105_119	Ga0061105_11917	1, 103		Quinol monooxygenase YgiN	100	211.8	0
	640427229		NADH dehydrogenase protein	RHE_PD00134	1, 421	2616297573	Rhizobium sp. HBR26 : Ga0061105_119	Ga0061105_11918	1, 421		NADH dehydrogenase	99.8	829.7	0
	640427230		transcriptional regulator, AraC family	RHE_PD00135	1, 321	2616297574	Rhizobium sp. HBR26 : Ga0061105_119	Ga0061105_11919	1, 321		transcriptional regulator, AraC family	99.7	634.8	0
	640427231		methyl-accepting chemotaxis protein	RHE_PD00136	1, 753	2616297575	Rhizobium sp. HBR26 : Ga0061105_119	Ga0061105_11920	1, 753		methyl-accepting chemotaxis protein	99.9	1424.5	0
	640427232		diguanylate cyclase/phosphodiesterase with PAS/PAC sensor(s)	RHE_PD00137	1, 932	2616297576	Rhizobium sp. HBR26 : Ga0061105_119	Ga0061105_11921	1, 932		diguanylate cyclase/phosphodiesterase with PAS/PAC sensor(s)	99.7	1830.1	0
	640427233		conjugal transfer antirestriction protein	RHE_PD00139	1, 238	2616297578	Rhizobium sp. HBR26 : Ga0061105_119	Ga0061105_11923	1, 238		Antirestriction protein ArdC	96.6	466.8	0
	640427235		hypothetical protein	RHE_PD00141	27, 149	2616297584	Rhizobium sp. HBR26 : Ga0061105_119	Ga0061105_11929	1, 123		hypothetical protein	99.2	238.8	0
	640427236		hypothetical protein	RHE_PD00142	1, 178	2616297585	Rhizobium sp. HBR26 : Ga0061105_119	Ga0061105_11930	1, 178		hypothetical protein	97.8	382.5	0
	640427237		transport secretion system IV, VirB1 protein	RHE_PD00143	1, 222	2616297586	Rhizobium sp. HBR26 : Ga0061105_119	Ga0061105_11931	1, 222		type IV secretion system protein VirB1	96.4	422.2	0
	640427238		transport secretion system IV, VirB2 protein	RHE_PD00144	1, 99	2616297587	Rhizobium sp. HBR26 : Ga0061105_119	Ga0061105_11932	1, 99		type IV secretion system protein VirB2	97	185.3	0
	640427239		transport secretion system IV, VirB3 protein	RHE_PD00145	1, 112	2616297588	Rhizobium sp. HBR26 : Ga0061105_119	Ga0061105_11933	1, 112		type IV secretion system protein VirB3	97.3	219.9	0
	640427240		transport secretion system IV, VirB4 protein	RHE_PD00146	8, 794	2616297589	Rhizobium sp. HBR26 : Ga0061105_119	Ga0061105_11934	1, 787		type IV secretion system protein VirB4	97	1527.3	0
	640427241		transport secretion system IV, VirB5 protein	RHE_PD00147	1, 233	2616297590	Rhizobium sp. HBR26 : Ga0061105_119	Ga0061105_11935	1, 233		type IV secretion system protein VirB5	96.6	429.5	0
	640427242		transport secretion system IV, VirB6 protein	RHE_PD00148	1, 310	2616297592	Rhizobium sp. HBR26 : Ga0061105_119	Ga0061105_11937	1, 310		type IV secretion system protein VirB6	94.5	579.7	0
	640427243		transport secretion system IV, VirB7 protein	RHE_PD00149	1, 93	2616297593	Rhizobium sp. HBR26 : Ga0061105_119	Ga0061105_11938	1, 94		type IV secretion system protein VirB7	86.2	171	1.2e-43
	640427244		transport secretion system IV, VirB8 protein	RHE_PD00150	1, 223	2616297594	Rhizobium sp. HBR26 : Ga0061105_119	Ga0061105_11939	1, 223		type IV secretion system protein VirB8	96.4	427.6	0
	640427245		transport secretion system IV, VirB9 protein	RHE_PD00151	1, 285	2616297595	Rhizobium sp. HBR26 : Ga0061105_119	Ga0061105_11940	1, 285		type IV secretion system protein VirB9	96.8	548.1	0
	640427246		transport secretion system IV, VirB10 protein	RHE_PD00152	1, 391	2616297596	Rhizobium sp. HBR26 : Ga0061105_119	Ga0061105_11941	1, 391		type IV secretion system protein VirB10	93.6	726.1	0
	640427247		transport secretion system IV, VirB11 protein	RHE_PD00153	1, 342	2616297597	Rhizobium sp. HBR26 : Ga0061105_119	Ga0061105_11942	1, 342		type IV secretion system protein VirB11	98	658.7	0
	640427248		hypothetical protein	RHE_PD00154	12, 106	2616297598	Rhizobium sp. HBR26 : Ga0061105_119	Ga0061105_11943	23, 117		PIN domain-containing protein	93.7	187.2	0
	640427249		putative excisonase protein	RHE_PD00155	61, 208	2616297599	Rhizobium sp. HBR26 : Ga0061105_119	Ga0061105_11944	1, 148		hypothetical protein	97.3	278.9	0
	640427250		hypothetical protein	RHE_PD00156	1, 396	2616297600	Rhizobium sp. HBR26 : Ga0061105_119	Ga0061105_11945	1, 396		Protein of unknown function (DUF1173)	94.2	759.2	0
	640427251		hypothetical protein	RHE_PD00158	1, 88	2616297601	Rhizobium sp. HBR26 : Ga0061105_119	Ga0061105_11946	1, 88		Antitoxin component of toxin-antitoxin stability system, DNA-binding transcriptional repressor	100	177.2	1.4e-45
	640427254		hypothetical protein	RHE_PD00161	48, 154	2616297603	Rhizobium sp. HBR26 : Ga0061105_119	Ga0061105_11948	1, 107		Uncharacterized conserved protein, DUF736 family	100	215.7	0
	640427255		hypothetical protein	RHE_PD00162	1, 101	2616297605	Rhizobium sp. HBR26 : Ga0061105_119	Ga0061105_11950	1, 101		WGR domain-containing protein, predicted DNA-binding domain in MolR	98	207.6	0
	640427257		hypothetical protein	RHE_PD00164	1, 106	2616297606	Rhizobium sp. HBR26 : Ga0061105_119	Ga0061105_11951	1, 106		hypothetical protein	71.7	140.6	1.9e-34
	640427258		hypothetical protein	RHE_PD00165	1, 26	2616297607	Rhizobium sp. HBR26 : Ga0061105_119	Ga0061105_11952	1, 26		hypothetical protein	100	55.8	7.8e-09
	640427259		hypothetical protein	RHE_PD00166	1, 89	2616297608	Rhizobium sp. HBR26 : Ga0061105_119	Ga0061105_11953	1, 89		prevent-host-death family protein	96.6	169.9	2.5e-43
	640427260		conjugal transfer protein G	RHE_PD00167	6, 639	2616297609	Rhizobium sp. HBR26 : Ga0061105_119	Ga0061105_11954	6, 639		type IV secretion system protein VirD4	89.3	1125.2	0
	640427261		conjugal transfer protein D	RHE_PD00168	1, 77	2616297610	Rhizobium sp. HBR26 : Ga0061105_119	Ga0061105_11955	1, 77		Conjugal transfer protein TraD	70.1	108.2	7.9e-25
	640427262		conjugal transfer protein C	RHE_PD00169	1, 95	2616297611	Rhizobium sp. HBR26 : Ga0061105_119	Ga0061105_11956	1, 95		TraC-like protein	65.3	123.6	2.2e-29
	640427263		plasmid mobilization system relaxase	RHE_PD00170	4, 1552	2616297612	Rhizobium sp. HBR26 : Ga0061105_119	Ga0061105_11957	1, 1562		plasmid mobilization system relaxase	88.1	2661.7	0
	640427264		hypothetical protein	RHE_PD00171	1, 156	2616297613	Rhizobium sp. HBR26 : Ga0061105_119	Ga0061105_11958	1, 156		hypothetical protein	92.3	290.8	0
	640427265		hypothetical protein	RHE_PD00172	1, 337	2616297614	Rhizobium sp. HBR26 : Ga0061105_119	Ga0061105_11959	1, 337		hypothetical protein	97.6	672.9	0
	640427266		transcriptional regulator, AraC family	RHE_PD00173	1, 293	2616297615	Rhizobium sp. HBR26 : Ga0061105_119	Ga0061105_11960	1, 293		transcriptional regulator, AraC family	98.3	584.3	0
	640427267		putative transporter protein	RHE_PD00174	1, 407	2616297616	Rhizobium sp. HBR26 : Ga0061105_119	Ga0061105_11961	1, 408		Major Facilitator Superfamily protein	69.4	532.7	0
	640427268		hypothetical protein	RHE_PD00175	6, 467	2616297617	Rhizobium sp. HBR26 : Ga0061105_119	Ga0061105_11962	3, 464		hypothetical protein	81.6	774.2	0
	640427269		putative transcriptional regulator protein	RHE_PD00176	43, 159	2616297287	Rhizobium sp. HBR26 : Ga0061105_116	Ga0061105_11624	1, 117		Transcriptional regulator, contains XRE-family HTH domain	97.4	219.9	0
	640427270		poly-gamma-glutamate synthesis protein (capsule biosynthesis protein)	RHE_PD00177	1, 410	2616297619	Rhizobium sp. HBR26 : Ga0061105_119	Ga0061105_11964	1, 410		poly-gamma-glutamate synthesis protein (capsule biosynthesis protein)	95.6	798.1	0
	640427271		amino acid ABC transporter substrate-binding protein, PAAT family (TC 3.A.1.3.-)	RHE_PD00178	1, 280	2616297620	Rhizobium sp. HBR26 : Ga0061105_119	Ga0061105_11965	1, 280		amino acid ABC transporter substrate-binding protein, PAAT family	99.6	557.4	0
	640427272		amino acid ABC transporter membrane protein 2, PAAT family (TC 3.A.1.3.-)	RHE_PD00179	3, 249	2616297621	Rhizobium sp. HBR26 : Ga0061105_119	Ga0061105_11966	1, 247		amino acid ABC transporter membrane protein 2, PAAT family	99.6	480.7	0
	640427273		amino acid ABC transporter membrane protein 1, PAAT family (TC 3.A.1.3.-)	RHE_PD00180	11, 231	2616297622	Rhizobium sp. HBR26 : Ga0061105_119	Ga0061105_11967	1, 221		amino acid ABC transporter membrane protein 1, PAAT family	99.5	418.3	0
	640427274		transcriptional regulator, LysR family	RHE_PD00181	14, 316	2616297623	Rhizobium sp. HBR26 : Ga0061105_119	Ga0061105_11968	1, 303		DNA-binding transcriptional regulator, LysR family	95	569.3	0
	640427276		hypothetical protein	RHE_PD00183	1, 183	2616297626	Rhizobium sp. HBR26 : Ga0061105_119	Ga0061105_11971	1, 183		hypothetical protein	98.9	363.6	0
	640427279		hypothetical protein	RHE_PD00186	1, 151	2616297389	Rhizobium sp. HBR26 : Ga0061105_116	Ga0061105_116126	1, 151		phasin	96	280	0
	640427281		probable insertion sequence transposase protein	RHE_PD00188	49, 388	2616298471	Rhizobium sp. HBR26 : Ga0061105_160	Ga0061105_1601	2, 339		transposase	65.1	442.2	0
	640427284		pyruvate carboxylase	RHE_PD00191	1, 67	2616298438	Rhizobium sp. HBR26 : Ga0061105_147	Ga0061105_1476	1, 67		Biotin-requiring enzyme	98.5	127.1	1.4e-30
	640427285		probable carbonic anhydrase protein	RHE_PD00192	1, 216	2616298437	Rhizobium sp. HBR26 : Ga0061105_147	Ga0061105_1475	27, 242		carbonic anhydrase	99.1	424.1	0
	640427286		probable cation efflux transporter protein	RHE_PD00193	1, 310	2616298434	Rhizobium sp. HBR26 : Ga0061105_147	Ga0061105_1472	1, 310		Predicted Co/Zn/Cd cation transporter, cation efflux family	99.4	599.7	0
	640427289		transposase, IS5 family	RHE_PD00196	1, 133	2616298258	Rhizobium sp. HBR26 : Ga0061105_135	Ga0061105_13521	1, 133		Transposase	99.2	274.6	0
	640427290		iron-molybdenum cofactor processing protein	RHE_PD00197	1, 164	2616298454	Rhizobium sp. HBR26 : Ga0061105_150	Ga0061105_1501	1, 164		nitrogen fixation protein NifX	100	328.6	0
	640427291	niFN	nitrogenase, NifN protein	RHE_PD00198	1, 451	2616298455	Rhizobium sp. HBR26 : Ga0061105_150	Ga0061105_1502	1, 451	niFN	nitrogenase molybdenum-iron protein NifN	99.3	879.8	0
	640427292	NifE	nitrogenase, NifE protein	RHE_PD00199	51, 496	2616298456	Rhizobium sp. HBR26 : Ga0061105_150	Ga0061105_1503	1, 446	NifE	nitrogenase molybdenum-cofactor synthesis protein NifE	99.1	888.3	0
	640427295	NifH	Mo-nitrogenase iron protein subunit NifH (EC 1.18.6.1)	RHE_PD00202	1, 83	2616298349	Rhizobium sp. HBR26 : Ga0061105_141	Ga0061105_1411	1, 83	NifH	4Fe-4S iron sulfur cluster binding protein, NifH/frxC family	98.8	160.2	6.6e-40
	640427296		putative insertion sequence transposase protein	RHE_PD00203	1, 187	2616298446	Rhizobium sp. HBR26 : Ga0061105_148	Ga0061105_1486	58, 244		putative transposase	98.9	385.6	0
	640427299		putative insertion sequence transposase protein	RHE_PD00206	89, 156	2616297994	Rhizobium sp. HBR26 : Ga0061105_127	Ga0061105_12713	175, 242		Transposase, Mutator family	89.7	126.3	6e-30
	640427300		putative insertion sequence transposase protein	RHE_PD00207	1, 135	2616297336	Rhizobium sp. HBR26 : Ga0061105_116	Ga0061105_11673	1, 135		Transposase, Mutator family	85.2	226.9	0
	640427302		putative reverse transcriptase/maturase protein	RHE_PD00209	38, 115	2616298457	hizobium sp. HBR26 : Ga0061105_151	Ga0061105_1511	1, 76		Reverse transcriptase (RNA-dependent DNA polymerase)	78.2	126.3	4.3e-30
	640427305		hypothetical protein	RHE_PD00213	17, 96	2616298124	Rhizobium sp. HBR26 : Ga0061105_130	Ga0061105_13028	4, 83		SnoaL-like domain-containing protein	96.2	163.3	5.1e-41
	640427306		putative ferredoxin protein	RHE_PD00214	1, 84	2616298123	Rhizobium sp. HBR26 : Ga0061105_130	Ga0061105_13027	1, 84		Ferredoxin	100	179.5	0
	640427307		cytochrome P450 monooxygenase protein	RHE_PD00215	92, 496	2616298122	Rhizobium sp. HBR26 : Ga0061105_130	Ga0061105_13026	1, 405		Cytochrome P450	99.8	813.1	0
	640427308		oxygen-dependent transcriptional regulator protein, Fnr/CRP family	RHE_PD00216	1, 238	2616298120	Rhizobium sp. HBR26 : Ga0061105_130	Ga0061105_13024	1, 238		CRP/FNR family transcriptional regulator, anaerobic regulatory protein	99.6	458.4	0
	640427309		putative hydroperoxide reductase protein	RHE_PD00217	1, 179	2616298119	Rhizobium sp. HBR26 : Ga0061105_130	Ga0061105_13023	1, 179		Peroxiredoxin	100	375.2	0
	640427310		RNA polymerase, sigma 54 subunit, RpoN/SigL	RHE_PD00218	1, 483	2616298118	Rhizobium sp. HBR26 : Ga0061105_130	Ga0061105_13022	1, 483		RNA polymerase, sigma 54 subunit, RpoN/SigL	100	943	0
	640427312		Fe-S cofactor nitrogenase synthesis protein	RHE_PD00220	1, 105	2616298117	Rhizobium sp. HBR26 : Ga0061105_130	Ga0061105_13021	1, 105		Iron-sulfur cluster assembly accessory protein	99	213.4	0
	640427313		nitrogen fixation protein	RHE_PD00221	1, 316	2616298116	Rhizobium sp. HBR26 : Ga0061105_130	Ga0061105_13020	1, 316		hypothetical protein	98.1	633.3	0
	640427314		pyridoxal-phosphate-dependent aminotransferase protein (nitrogenase cofactor synthesis protein)	RHE_PD00222	1, 398	2616298115	Rhizobium sp. HBR26 : Ga0061105_130	Ga0061105_13019	1, 398		cysteine desulfurase	99.2	774.6	0
	640427315	nifW	nitrogenase stabilizing/protective protein	RHE_PD00223	1, 127	2616298114	Rhizobium sp. HBR26 : Ga0061105_130	Ga0061105_13018	1, 127	nifW	nitrogenase-stabilizing/protective protein	96.9	250	0
	640427316		electron transfer flavoprotein beta subunit	RHE_PD00224	1, 282	2616298113	Rhizobium sp. HBR26 : Ga0061105_130	Ga0061105_13017	1, 282		electron transfer flavoprotein beta subunit	100	550.8	0
	640427317		electron transfer flavoprotein alpha subunit apoprotein	RHE_PD00225	1, 369	2616298112	Rhizobium sp. HBR26 : Ga0061105_130	Ga0061105_13016	1, 369		electron transfer flavoprotein alpha subunit apoprotein	99.7	729.2	0
	640427318		electron transfer flavoprotein-quinone oxidoreductase protein	RHE_PD00226	1, 435	2616298111	Rhizobium sp. HBR26 : Ga0061105_130	Ga0061105_13015	1, 435		electron transfer flavoprotein-quinone oxidoreductase	99.1	856.7	0
	640427319		ferredoxin-like protein	RHE_PD00227	1, 99	2616298110	Rhizobium sp. HBR26 : Ga0061105_130	Ga0061105_13014	1, 99		ferredoxin like protein	100	216.1	0
	640427320	nifA	transcriptional regulator NifA protein	RHE_PD00228	1, 562	2616298109	Rhizobium sp. HBR26 : Ga0061105_130	Ga0061105_13013	23, 585		Nif-specific regulatory protein	97.3	1065.4	0
	640427321		iron-molybdenum cofactor processing protein	RHE_PD00229	1, 492	2616298108	Rhizobium sp. HBR26 : Ga0061105_130	Ga0061105_13012	1, 492	NifB	nitrogen fixation protein NifB	100	1000.3	0
	640427322		ferredoxin protein	RHE_PD00230	1, 68	2616298107	Rhizobium sp. HBR26 : Ga0061105_130	Ga0061105_13011	1, 68		4Fe-4S dicluster domain-containing protein	98.5	146.7	1.7e-36
	640427323		nitrogen fixation protein	RHE_PD00231	1, 105	2616298106	Rhizobium sp. HBR26 : Ga0061105_130	Ga0061105_13010	1, 105	NifZ	nitrogen fixation protein NifZ	98.1	213	0
	640427324		hypothetical protein	RHE_PD00232	1, 312	2616298104	Rhizobium sp. HBR26 : Ga0061105_130	Ga0061105_1308	1, 312		SIR2-like domain-containing protein	99	619	0
	640427325	hisC	histidinol-phosphate aminotransferase protein	RHE_PD00233	1, 367	2616298103	Rhizobium sp. HBR26 : Ga0061105_130	Ga0061105_1307	1, 367		histidinol-phosphate aminotransferase	99.5	720.3	0
	640427326		hypothetical protein	RHE_PD00235	92, 259	2616298100	Rhizobium sp. HBR26 : Ga0061105_130	Ga0061105_1304	1, 168		Transcriptional regulator, contains XRE-family HTH domain	98.8	325.1	0
	640427327		putative integrase protein	RHE_PD00236	101, 361	2616297984	Rhizobium sp. HBR26 : Ga0061105_127	Ga0061105_1273	14, 274		Integrase core domain-containing protein	93.1	502.7	0
	640427328		hypothetical protein	RHE_PD00237	1, 167	2616298099	Rhizobium sp. HBR26 : Ga0061105_130	Ga0061105_1303	1, 167		Helix-turn-helix domain-containing protein	97.6	324.7	0
	640427332		probable insertion sequence transposase protein	RHE_PD00241	1, 184	2616298450	Rhizobium sp. HBR26 : Ga0061105_149	Ga0061105_1494	1, 187		Transposase	66.5	249.6	0
	640427335		farnesyl-diphosphate synthase (EC 2.5.1.10)	RHE_PD00244	1, 309	2616298098	Rhizobium sp. HBR26 : Ga0061105_130	Ga0061105_1302	1, 309		geranylgeranyl diphosphate synthase, type II	96.8	597.8	0
	640427336	fni	isopentenyl-diphosphate delta-isomerase (EC 5.3.3.2)	RHE_PD00245	1, 368	2616298363	Rhizobium sp. HBR26 : Ga0061105_141	Ga0061105_14115	12, 379		isopentenyl-diphosphate delta-isomerase	97.3	691.4	0
	640427337		hypothetical protein	RHE_PD00246	1, 300	2616298362	Rhizobium sp. HBR26 : Ga0061105_141	Ga0061105_14114	1, 300		hypothetical protein	96.3	587.4	0
	640427338		hypothetical protein	RHE_PD00247	1, 517	2616298361	Rhizobium sp. HBR26 : Ga0061105_141	Ga0061105_14113	1, 517		hypothetical protein	96.7	1020.4	0
	640427339		cytochrome P450 monooxygenase protein	RHE_PD00249	1, 436	2616298360	Rhizobium sp. HBR26 : Ga0061105_141	Ga0061105_14112	1, 436		Cytochrome P450	98.2	864.8	0
	640427340		probable oxidoreductase protein	RHE_PD00250	1, 280	2616298359	Rhizobium sp. HBR26 : Ga0061105_141	Ga0061105_14111	1, 280		NAD(P)-dependent dehydrogenase, short-chain alcohol dehydrogenase family	98.6	542	0
	640427341	mlr6365	cytochrome P450 monooxygenase protein	RHE_PD00251	1, 491	2616298358	Rhizobium sp. HBR26 : Ga0061105_141	Ga0061105_14110	1, 491		Cytochrome P450	98	951	0
	640427342		cytochrome p450 monooxygenase protein	RHE_PD00252	1, 426	2616298357	Rhizobium sp. HBR26 : Ga0061105_141	Ga0061105_1419	1, 426		Cytochrome P450	97.9	843.6	0
	640427345		polysaccharide inhibition protein	RHE_PD00258	54, 198	2616298352	Rhizobium sp. HBR26 : Ga0061105_141	Ga0061105_1414	1, 145		hypothetical protein	100	286.6	0
	640427346	NifQ	nitrogen fixation protein	RHE_PD00259	44, 236	2616298350	Rhizobium sp. HBR26 : Ga0061105_141	Ga0061105_1412	1, 193	NifQ	nitrogen fixation protein NifQ	99.5	390.2	0
	640427347	NifH	nitrogenase, iron protein	RHE_PD00260	1, 83	2616298349	Rhizobium sp. HBR26 : Ga0061105_141	Ga0061105_1411	1, 83	NifH	4Fe-4S iron sulfur cluster binding protein, NifH/frxC family	98.8	160.2	6.6e-40
	640427348		coproporphyrinogen III oxidase, anaerobic (EC 1.3.99.22)	RHE_PD00262	85, 464	2616298238	Rhizobium sp. HBR26 : Ga0061105_135	Ga0061105_1351	29, 408		oxygen-independent coproporphyrinogen-3 oxidase	96.8	710.3	0
	640427350		hypothetical protein	RHE_PD00264	1, 179	2616298241	Rhizobium sp. HBR26 : Ga0061105_135	Ga0061105_1354	1, 179		hypothetical protein	97.2	342.8	0
	640427351		hypothetical protein	RHE_PD00265	108, 242	2616298242	Rhizobium sp. HBR26 : Ga0061105_135	Ga0061105_1355	1, 135		hypothetical protein	97	250	0
	640427355	NoeI	fucosyl-beta-1,4-N-acetylglucosamine oligosaccharide 2-O-methyltransferase NoeI (EC 2.1.1.-)	RHE_PD00269	71, 129	2616298243	Rhizobium sp. HBR26 : Ga0061105_135	Ga0061105_1356	1, 59	NoeI	methyltransferase, FkbM family	96.6	121.7	1.1e-28
	640427359		probable insertion sequence transposase protein	RHE_PD00273	34, 90	2616298179	Rhizobium sp. HBR26 : Ga0061105_132	Ga0061105_13212	45, 101		Transposase	80.7	96.3	3.9e-21
	640427360	NolE	nodulation protein NolE	RHE_PD00274	1, 110	2616298246	Rhizobium sp. HBR26 : Ga0061105_135	Ga0061105_1359	1, 110	NolE	hypothetical protein	97.3	224.9	0
	640427361	NodD	transcriptional regulator NodD	RHE_PD00275	5, 316	2616298247	Rhizobium sp. HBR26 : Ga0061105_135	Ga0061105_13510	1, 314	NodD	transcriptional regulator NodD	98.7	611.3	0
	640427363	NodJ	nodulation factor export ABC transporter transmembrane subunit NodJ	RHE_PD00277	1, 262	2616298248	Rhizobium sp. HBR26 : Ga0061105_135	Ga0061105_13511	1, 262	NodJ	nodulation factor export ABC transporter transmembrane subunit NodJ	97.7	508.4	0
	640427364	NodI	nodulation factor export ABC transporter ATP-binding protein NodI	RHE_PD00278	1, 302	2616298249	Rhizobium sp. HBR26 : Ga0061105_135	Ga0061105_13512	1, 302	NodI	nodulation factor export ABC transporter ATP-binding protein NodI	97.4	585.1	0
	640427365	NodS	beta-1,4-N-acetylglucosamine oligosaccharide N-methyltransferase NodS (EC 2.1.1.-)	RHE_PD00280	4, 205	2616298251	Rhizobium sp. HBR26 : Ga0061105_135	Ga0061105_13514	1, 202	NodS	beta-1,4-N-acetylglucosamine oligosaccharide N-methyltransferase NodS	96.5	394.8	0
	640427366	NodC	beta-1,4-N-acetylglucosaminyltransferase NodC (EC 2.4.1.-)	RHE_PD00281	1, 443	2616298252	Rhizobium sp. HBR26 : Ga0061105_135	Ga0061105_13515	1, 439	NodC	beta-1,4-N-acetylglucosaminyltransferase NodC	95.5	830.9	0
	640427367	NodB	beta-1,4-N-acetylglucosamine oligosaccharide deacetylase NodB (EC 3.1.1.-)	RHE_PD00282	1, 219	2616298253	Rhizobium sp. HBR26 : Ga0061105_135	Ga0061105_13516	1, 219	NodB	beta-1,4-N-acetylglucosamine oligosaccharide deacetylase NodB	97.3	440.7	0
	640427370	NodZ	beta-1,4-N-acetylglucosamine oligosaccharide alpha-1,6-L-fucosyltransferase NodZ (EC 2.4.1.-)	RHE_PD00285	301719..302705	2616298256	Rhizobium sp. HBR26 : Ga0061105_135	Ga0061105_13519	17234..17506	nodZ	hypothetical protein	0.93	430	4e-121
	640427371		hypothetical protein	RHE_PD00286	1, 60	2616298257	Rhizobium sp. HBR26 : Ga0061105_135	Ga0061105_13520	10, 69		hypothetical protein	91.7	110.2	2.4e-25
	640427373		transcriptional regulator, Crp/Fnr family	RHE_PD00288	1, 221	2616298399	Rhizobium sp. HBR26 : Ga0061105_144	Ga0061105_1443	1, 221		cAMP-binding domain of CRP or a regulatory subunit of cAMP-dependent protein kinases	100	434.9	0
	640427374		precursor of a membrane (nitrogen fixation)protein coupled to cation pump	RHE_PD00289	1, 52	2616298400	Rhizobium sp. HBR26 : Ga0061105_144	Ga0061105_1444	1, 52		cytochrome oxidase maturation protein, cbb3-type	100	109.8	1.8e-25
	640427375		cation transport ATPase protein	RHE_PD00290	1, 756	2616298401	Rhizobium sp. HBR26 : Ga0061105_144	Ga0061105_1445	1, 756		Cu2+-exporting ATPase	100	1451.4	0
	640427376	NifH	cation pump membrane (nitrogen fixation)protein	RHE_PD00291	1, 161	2616298402	Rhizobium sp. HBR26 : Ga0061105_144	Ga0061105_1446	1, 161	NifH	Nitrogen fixation protein FixH	100	317.8	0
	640427377	FiXG	ferredoxin oxidase protein	RHE_PD00292	1, 524	2616298403	Rhizobium sp. HBR26 : Ga0061105_144	Ga0061105_1447	1, 524	FiXG	cytochrome c oxidase accessory protein FixG	100	1079.7	0
	640427378	fixP	cytochrome C oxidase, fixP chain (cbb3-type subunit III) protein	RHE_PD00293	1, 287	2616298405	Rhizobium sp. HBR26 : Ga0061105_144	Ga0061105_1449	1, 287	fixP	cytochrome c oxidase cbb3-type subunit 3	99.7	599.4	0
	640427379	fixQf	cytochrome C oxidase, fixQ chain protein	RHE_PD00294	1, 50	2616298406	Rhizobium sp. HBR26 : Ga0061105_144	Ga0061105_14410	1, 50	fixQf	cytochrome c oxidase cbb3-type subunit 4	100	103.6	1.2e-23
	640427380	fixOf	cytochrome C oxidase, fixO chain protein	RHE_PD00295	1, 244	2616298407	Rhizobium sp. HBR26 : Ga0061105_144	Ga0061105_14411	1, 244	fixOf	cytochrome c oxidase cbb3-type subunit 2	100	495	0
	640427381	fixNf	cytochrome C oxidase, fixN chain protein	RHE_PD00296	1, 540	2616298408	Rhizobium sp. HBR26 : Ga0061105_144	Ga0061105_14412	1, 540	fixNf	cytochrome c oxidase cbb3-type subunit 1	100	1118.2	0
	640427382	azuPf	pseudoazurin blue-copper protein	RHE_PD00298	1, 147	2616298410	Rhizobium sp. HBR26 : Ga0061105_144	Ga0061105_14414	1, 147		pseudoazurin	100	294.7	0
	640427384		coproporphyrinogen III oxidase protein	RHE_PD00300	1, 450	2616298411	Rhizobium sp. HBR26 : Ga0061105_144	Ga0061105_14415	1, 450		oxygen-independent coproporphyrinogen-3 oxidase	99.8	890.2	0
	640427385		bacteroid protein S	RHE_PD00301	1, 151	2616297389	Rhizobium sp. HBR26 : Ga0061105_116	Ga0061105_116126	1, 151		phasin	96	279.3	0
	640427386		electron transfer ferredoxin B protein	RHE_PD00302	1, 105	2616298473	Rhizobium sp. HBR26 : Ga0061105_161	Ga0061105_1612	1, 105		ferredoxin III, nif-specific	100	229.9	0
	640427387		hypothetical protein	RHE_PD00303	1, 67	2616298472	Rhizobium sp. HBR26 : Ga0061105_161	Ga0061105_1611	1, 67		hypothetical protein	100	130.2	1.6e-31
	640427388		hypothetical protein	RHE_PD00304	1, 160	2616298125	Rhizobium sp. HBR26 : Ga0061105_130	Ga0061105_13029	1, 160		probable nitrogen fixation protein	61.2	204.9	0
	640427389		Mo-nitrogenase MoFe protein subunit NifK (EC 1.18.6.1)	RHE_PD00306	320291..321886	2616298474	Rhizobium sp. HBR26 : Ga0061105_162	Ga0061105_1621	88..1104	NifK	nitrogenase molybdenum-iron protein beta chain	100	1835	0
	640427391	nifH	Mo-nitrogenase iron protein subunit NifH (EC 1.18.6.1)	RHE_PD00308	1, 83	2616298349	Rhizobium sp. HBR26 : Ga0061105_141	Ga0061105_1411	1, 83	NifH	4Fe-4S iron sulfur cluster binding protein, NifH/frxC family	98.8	160.2	6.6e-40
	640427392	nodA	beta-1,4-N-acetylglucosamine oligosaccharide N-acyltransferase NodA (EC 2.4.1.-)	RHE_PD00310	1, 195	2616298235	Rhizobium sp. HBR26 : Ga0061105_134	Ga0061105_13422	1, 195	NodA	beta-1,4-N-acetylglucosamine oligosaccharide N-acyltransferase NodA	100	403.7	0
	640427394		hypothetical protein	RHE_PD00312	2, 304	2616298234	Rhizobium sp. HBR26 : Ga0061105_134	Ga0061105_13421	1, 303		hypothetical protein	100	620.9	0
	640427395	Atu4605	probable insertion sequence transposase protein	RHE_PD00313	1, 88	2616298233	Rhizobium sp. HBR26 : Ga0061105_134	Ga0061105_13420	1, 88		putative transposase	100	174.5	9.8e-45
	640427396		probable insertion sequence transposase protein	RHE_PD00314	1, 253	2616298232	Rhizobium sp. HBR26 : Ga0061105_134	Ga0061105_13419	1, 253		Transposase InsO and inactivated derivatives	100	511.5	0
	640427397		methionyl-tRNA synthetase (EC 6.1.1.10)	RHE_PD00315	254, 529	2616298230	Rhizobium sp. HBR26 : Ga0061105_134	Ga0061105_13417	1, 276		tRNA synthetases class I (M)	99.6	560.5	0
	640427398	NodD	transcriptional regulator NodD	RHE_PD00316	1, 318	2616298229	Rhizobium sp. HBR26 : Ga0061105_134	Ga0061105_13416	1, 318	NodD	transcriptional regulator NodD	100	629	0
	640427399		hypothetical protein	RHE_PD00317	7, 115	2616298228	Rhizobium sp. HBR26 : Ga0061105_134	Ga0061105_13415	14, 122		hypothetical protein	100	226.1	0
	640427400	nodD	transcriptional regulator NodD	RHE_PD00318	37, 302	2616298223	Rhizobium sp. HBR26 : Ga0061105_134	Ga0061105_13410	1, 266	nodD	transcriptional regulator NodD	100	535	0
	640427401		probable luciferase protein	RHE_PD00319	1, 341	2616298222	Rhizobium sp. HBR26 : Ga0061105_134	Ga0061105_1349	1, 341		Flavin-dependent oxidoreductase, luciferase family (includes alkanesulfonate monooxygenase SsuD and methylene tetrahydromethanopterin reductase)	100	698.7	0
	640427402		probable insertion sequence transposase protein	RHE_PD00320	1, 88	2616298221	Rhizobium sp. HBR26 : Ga0061105_134	Ga0061105_1348	1, 88		putative transposase	100	176	2.8e-45
	640427403		probable insertion sequence transposase protein	RHE_PD00321	1, 128	2616298220	Rhizobium sp. HBR26 : Ga0061105_134	Ga0061105_1347	1, 128		Transposase	98.4	256.1	0
	640427404		probable insertion sequence transposase protein	RHE_PD00322	1, 125	2616298219	Rhizobium sp. HBR26 : Ga0061105_134	Ga0061105_1346	1, 125		Transposase	100	264.2	0
	640427405		probable insertion sequence transposase protein	RHE_PD00323	1, 104	2616298218	Rhizobium sp. HBR26 : Ga0061105_134	Ga0061105_1345	8, 111		HTH-like domain-containing protein	99	212.2	0
	640427406		hypothetical protein	RHE_PD00324	1, 173	2616298217	Rhizobium sp. HBR26 : Ga0061105_134	Ga0061105_1344	1, 173		Aminoacyl-tRNA editing domain-containing protein	100	343.6	0
	640427407		hypothetical protein	RHE_PD00325	33, 263	2616298216	Rhizobium sp. HBR26 : Ga0061105_134	Ga0061105_1343	1, 231		hypothetical protein	100	472.2	0
	640427408		hypothetical protein	RHE_PD00326	1, 180	2616298215	Rhizobium sp. HBR26 : Ga0061105_134	Ga0061105_1342	1, 180		hypothetical protein	99.4	355.5	0
	640427409		hypothetical protein	RHE_PD00327	1, 65	2616298461	Rhizobium sp. HBR26 : Ga0061105_152	Ga0061105_1521	1, 65		hypothetical protein	100	141	9e-35
	640427410		probable insertion sequence transposase protein	RHE_PD00328	1, 687	2616298462	Rhizobium sp. HBR26 : Ga0061105_152	Ga0061105_1522	1, 687		Site-specific DNA recombinase	100	1379	0
	640427411		putative insertion sequence transposase protein	RHE_PD00329	1, 240	2616298446	Rhizobium sp. HBR26 : Ga0061105_148	Ga0061105_1486	5, 244		putative transposase	99.6	498.8	0
	640427412		probable insertion sequence transposase protein	RHE_PD00330	1, 88	2616298445	Rhizobium sp. HBR26 : Ga0061105_148	Ga0061105_1485	1, 88		putative transposase	100	174.9	7e-45
	640427413		probable insertion sequence transposase protein	RHE_PD00331	85, 243	2616298444	Rhizobium sp. HBR26 : Ga0061105_148	Ga0061105_1484	1, 159		Tn3 transposase DDE domain-containing protein	100	315.5	0
	640427414		probable protein secretion protein, HlyD family	RHE_PD00332	33, 393	2616298443	Rhizobium sp. HBR26 : Ga0061105_148	Ga0061105_1483	1, 361		HlyD family secretion protein	100	700.7	0
	640427415		bacteriocin-processing peptidase. Cysteine peptidase. MEROPS family C39	RHE_PD00333	1, 715	2616298442	Rhizobium sp. HBR26 : Ga0061105_148	Ga0061105_1482	1, 715		ATP-binding cassette, subfamily B	100	1381.3	0
	640427416		putative insertion sequence transposase protein	RHE_PD00334	5, 160	2616298441	Rhizobium sp. HBR26 : Ga0061105_148	Ga0061105_1481	1, 156		Integrase core domain-containing protein	99.4	321.6	0
	640427417		hypothetical protein	RHE_PD00335	1, 161	2616298125	Rhizobium sp. HBR26 : Ga0061105_130	Ga0061105_13029	1, 161		probable nitrogen fixation protein	100	319.3	0
	640427418		hypothetical protein	RHE_PD00336	27, 61	2616298349	Rhizobium sp. HBR26 : Ga0061105_141	Ga0061105_1411	40, 69		4Fe-4S iron sulfur cluster binding protein, NifH/frxC family	68.6	38.5	0.0012
	640427420	NolL	fucosyl-beta-1,4-N-acetylglucosamine oligosaccharide 4-O-acetyltransferase NolL (EC 2.3.1.-)	RHE_PD00338	33, 392	2616298127	Rhizobium sp. HBR26 : Ga0061105_130	Ga0061105_13031	1, 360	NolL	fucosyl-beta-1,4-N-acetylglucosamine oligosaccharide 4-O-acetyltransferase NolL	100	719.5	0
	640427421		probable water channel protein	RHE_PD00339	1, 257	2616298128	Rhizobium sp. HBR26 : Ga0061105_130	Ga0061105_13032	1, 257		aquaporin Z	100	508.1	0
	640427422		hypothetical protein	RHE_PD00340	48, 198	2616297389	Rhizobium sp. HBR26 : Ga0061105_116	Ga0061105_116126	1, 151		phasin	98.7	291.6	0
	640427423	apt2	adenine phosphoribosyltransferase (EC 2.4.2.7)	RHE_PD00341	40, 184	2616297388	Rhizobium sp. HBR26 : Ga0061105_116	Ga0061105_116125	1, 145	apt2	adenine phosphoribosyltransferase	100	285.4	0
	640427424		putative biosynthetic heme protein	RHE_PD00342	1, 422	2616297387	Rhizobium sp. HBR26 : Ga0061105_116	Ga0061105_116124	1, 422		radical SAM additional 4Fe4S-binding SPASM domain-containing protein	99.8	865.5	0
	640427425		hypothetical protein	RHE_PD00343	4, 154	2616297386	Rhizobium sp. HBR26 : Ga0061105_116	Ga0061105_116123	14, 164		hypothetical protein	96.7	273.5	0
	640427426		hypothetical protein	RHE_PD00344	1, 109	2616297385	Rhizobium sp. HBR26 : Ga0061105_116	Ga0061105_116122	1, 109		hypothetical protein	100	209.1	0
	640427428	Atu5367	probable insertion sequence transposase protein	RHE_PD00346	1, 114	2616298463	Rhizobium sp. HBR26 : Ga0061105_153	Ga0061105_1531	1, 114		transposase	100	239.2	0
	640427429		probable insertion sequence transposase protein	RHE_PD00347	1, 428	2616298464	Rhizobium sp. HBR26 : Ga0061105_158	Ga0061105_1532	1, 428		transposase	100	843.6	0
	640427430		hypothetical protein	RHE_PD00348	1, 332	2616297384	Rhizobium sp. HBR26 : Ga0061105_116	Ga0061105_116121	40, 371		Uncharacterised nucleotidyltransferase	99.7	678.3	0
	640427431		ribose-phosphate pyrophosphokinase protein	RHE_PD00349	1, 313	2616297383	Rhizobium sp. HBR26 : Ga0061105_116	Ga0061105_116120	1, 313		ribose-phosphate pyrophosphokinase	100	615.5	0
	640427432		putative L-iditol 2-dehydrogenase protein	RHE_PD00350	1, 344	2616297382	Rhizobium sp. HBR26 : Ga0061105_116	Ga0061105_116119	1, 344		L-iditol 2-dehydrogenase	100	698.4	0
	640427433	repAd	plasmid partitioning protein RepAd	RHE_PD00352	1, 404	2616297381	Rhizobium sp. HBR26 : Ga0061105_116	Ga0061105_116118	1, 404	repAd	chromosome partitioning protein	100	801.6	0
	640427434	repBd	ParB family protein	RHE_PD00353	1, 312	2616297380	Rhizobium sp. HBR26 : Ga0061105_116	Ga0061105_116117	30, 341	repBd	chromosome partitioning protein, ParB family	100	604.7	0
	640427435	repCd	plasmid replication protein RepCd	RHE_PD00354	1, 402	2616297377	Rhizobium sp. HBR26 : Ga0061105_116	Ga0061105_116114	1, 402	repCd	replication initiation protein RepC	100	774.6	0
	640734820			RHE_PD00003	1, 73	2616298232	Rhizobium sp. HBR26 : Ga0061105_134	Ga0061105_13419	81, 153		Transposase InsO and inactivated derivatives	82.2	115.2	1.5e-26
	640734821			RHE_PD00025	136, 220	2616297339	Rhizobium sp. HBR26 : Ga0061105_116	Ga0061105_11676	1, 85		BON domain-containing protein	98.8	164.1	3.4e-41
	640734822			RHE_PD00111	1, 127	2616297995	Rhizobium sp. HBR26 : Ga0061105_127	Ga0061105_12714	1, 130		Transposase, Mutator family	92.3	226.9	0
	640734823			RHE_PD00112	57, 158	2616297994	Rhizobium sp. HBR26 : Ga0061105_127	Ga0061105_12713	142, 243		Transposase, Mutator family	96.1	199.9	0
	640734825			RHE_PD00157	1, 140	2616297683	Rhizobium sp. HBR26 : Ga0061105_120	Ga0061105_12056	26, 161		Protein of unknown function (DUF2493)	87.1	242.3	0
	640734826			RHE_PD00212	21, 48	2616294260	Rhizobium sp. HBR26 : Ga0061105_104	Ga0061105_104158	211, 238		NAD(P)-dependent dehydrogenase, short-chain alcohol dehydrogenase family	60.7	36.6	0.0036
	640734827			RHE_PD00234	53, 96	2616298102	Rhizobium sp. HBR26 : Ga0061105_130	Ga0061105_1306	4, 44		Adenylylsulphate kinase	81.8	67	3.5e-12
	640734830			RHE_PD00254	1, 126	2616298353	Rhizobium sp. HBR26 : Ga0061105_141	Ga0061105_1415	1, 119		Transposase InsO and inactivated derivatives	88.1	211.1	0
	640734831			RHE_PD00256	110, 183	2616298353	Rhizobium sp. HBR26 : Ga0061105_141	Ga0061105_1415	184, 257		Transposase InsO and inactivated derivatives	100	162.9	8e-41
	640734833			RHE_PD00279	1, 69	2616298250	Rhizobium sp. HBR26 : Ga0061105_135	Ga0061105_13513	1, 69		Carbamoyltransferase N-terminus	89.9	131.3	9.5e-32
	640734835			RHE_PD00305	51, 106	2616298456	Rhizobium sp. HBR26 : Ga0061105_151	Ga0061105_1503	1, 61		nitrogenase molybdenum-cofactor synthesis protein NifE	80.3	98.6	8.7e-22
	640734836			RHE_PD00309	1, 55	2616298009	Rhizobium sp. HBR26 : Ga0061105_130	Ga0061105_12728	1, 55		putative transposase	78.2	79.7	1.2e-15
plamid B	640441469	repAb	plasmid partitioning protein RepAb	RHE_PB00163	1, 404	2616294389	Rhizobium sp. HBR26 : Ga0061105_104	Ga0061105_104287	1, 404	repAb	chromosome partitioning protein	94.8	772.3	0
	640441470	repBb	plasmid partitioning protein RepBb	RHE_PB00164	1, 349	2616294388	Rhizobium sp. HBR26 : Ga0061105_104	Ga0061105_104286	1, 349	repBb	chromosome partitioning protein, ParB family	90.5	622.9	0
	640441471	repCb	plasmid replication protein RepCb	RHE_PB00165	1, 430	2616294385	Rhizobium sp. HBR26 : Ga0061105_104	Ga0061105_104283	1, 431	repCb	replication initiation protein RepC	87.7	746.5	0
plamid C	640441701	repAc	plasmid partitioning protein RepAc	RHE_PC00232	1, 405	2616294251	Rhizobium sp. HBR26 : Ga0061105_104	Ga0061105_104149	1, 405	repAc	chromosome partitioning protein	98	782.3	0
	640441702	repBc	plasmid partitioning protein RepBc	RHE_PC00233	1, 291	2616294250	Rhizobium sp. HBR26 : Ga0061105_104	Ga0061105_104148	39, 329	repBc	chromosome partitioning protein, ParB family	88.7	505.8	0
	640441703	repCc	plasmid replication protein RepCc	RHE_PC00234	1, 434	2616294246	Rhizobium sp. HBR26 : Ga0061105_104	Ga0061105_104144	1, 435	repCc	replication initiation protein RepC	84.6	718.4	0
plamid e	640442156	repAe	plasmid partitioning protein RepAe	RHE_PE00457	1, 388	2616295031	Rhizobium sp. HBR26 : Ga0061105_106	Ga0061105_10640	11, 398	repAe	chromosome partitioning protein	97.7	745.7	0
	640442157	repBe	plasmid partitioning protein RepBe	RHE_PE00458	1, 331	2616295032	Rhizobium sp. HBR26 : Ga0061105_106	Ga0061105_10641	1, 331	repBe	chromosome partitioning protein, ParB family	95.2	613.2	0
	640442158	reCe	plasmid replication protein RepCe	RHE_PE00459	1, 404	2616295035	Rhizobium sp. HBR26 : Ga0061105_106	Ga0061105_10644	1, 404	reCe	replication initiation protein RepC	94.6	763.1	0
plamid f	640442367	repCf2	plasmid replication protein RepCf2	RHE_PF00212	1, 433	2616297257	Rhizobium sp. HBR26 : Ga0061105_115	Ga0061105_115132	1, 433	repCf2	replication initiation protein RepC	86.6	737.3	0
	640442368	repB	ParB family protein	RHE_PF00213	1, 333	2616297254	Rhizobium sp. HBR26 : Ga0061105_115	Ga0061105_115129	1, 333	repB	chromosome partitioning protein, ParB family	89.5	575.9	0
	640442369	repAf2	plasmid partitioning protein RepAf2	RHE_PF00214	1, 397	2616297253	Rhizobium sp. HBR26 : Ga0061105_115	Ga0061105_115128	1, 397	repAf2	chromosome partitioning protein	98.2	781.9	0
	640442723	repAf1	plasmid partitioning protein RepAf1	RHE_PF00571	1, 402	2616294843	Rhizobium sp. HBR26 : Ga0061105_105	Ga0061105_105280	1, 402	repAf1	chromosome partitioning protein	96.3	771.2	0
	640442724	repBf1	plasmid partitioning protein RepBf1	RHE_PF00572	1, 324	2616294842	Rhizobium sp. HBR26 : Ga0061105_105	Ga0061105_105279	1, 324	repBf1	chromosome partitioning protein, ParB family	89.5	562.4	0
	640442725	repCf1	plasmid replication protein RepCf1	RHE_PF00573	1, 426	2616294839	Rhizobium sp. HBR26 : Ga0061105_105	Ga0061105_105276	1, 425	repCf1	replication initiation protein RepC	76.9	627.9	0
